# Supplementary material for: ADFIST: Adaptive Dynamic Fuzzy Inference System Tree Driven by Optimized Knowledge Base for Indoor Air Quality Assessment
Source: Sensors (Basel). 2022 Jan 28;22(3):1008. doi: 10.3390/s22031008 (PMC8838659; doi:10.3390/s22031008)
Supplement: Supplementary file 1 [file sensors-22-01008-s001.zip]

Archive with 1 entries (1 files):
- sensors-1485008-supplementary.pdf
